# Supplementary material for: Maternal mid-pregnancy dietary patterns and inflammatory bowel disease in offspring from a prospective cohort study
Source: Commun Med (Lond). 2025 Dec 29;6:80. doi: 10.1038/s43856-025-01338-z (PMC12873246; doi:10.1038/s43856-025-01338-z)
Supplement: Supplementary file 4 — Supplementary Data [file 43856_2025_1338_MOESM4_ESM.xlsx]

## Sheet: Ark1
	Cluster 1	Cluster 2	Cluster 3	Cluster 4	Cluster 5
Fermented dairy	0.3754813	-0.35140711	0.391211737	-0.022969843	-0.255418897
Unfermented dairy	0.2983743	-0.15125452	-0.055614442	-0.104377500	0.056089032
Sweetened dairy	0.2964748	-0.16409845	-0.194098861	-0.101105637	0.203224560
Cheese	0.5206183	-0.50268032	0.335803486	0.180529373	-0.192027999
Whole grain products	0.5114623	-0.57687093	0.447536578	0.154095003	-0.219738794
Refined grain products	0.2682446	-0.18185501	-0.296289543	-0.087379313	0.331597335
Red meat	0.7652613	-0.36764963	-0.463538872	-0.222625539	0.426101920
Processed meat	0.6461977	-0.47164888	-0.385738781	0.085045999	0.436098609
Offal	0.3100997	-0.19544811	-0.026024769	0.152110119	-0.002651577
Poultry	0.6473161	-0.45256116	0.213070049	-0.227406445	-0.086820991
Eggs	0.6082214	-0.44415033	0.006919942	0.126997798	0.038424863
Oily fish	0.9183761	-0.62492095	0.239690713	-0.007647809	-0.157712174
Lean fish	0.9242904	-0.63255977	0.165584916	0.131171111	-0.116700484
Shellfish	0.7468770	-0.43356917	0.091077341	-0.179162383	-0.053258905
Fats	0.3196836	-0.27551301	-0.257174252	0.014929962	0.326657678
Vegetables	1.0637079	-0.54413290	0.406120532	-1.682128867	-0.053614202
Legumes	0.9110831	-0.43574538	0.151056828	-0.643164200	-0.083835633
Fruits	0.9013769	-0.57041290	0.477804080	-0.843307208	-0.220305444
Nuts	0.7110988	-0.46194404	0.210313118	-0.066723214	-0.151360892
Soy products	0.2623721	0.05726960	0.332701677	-2.444703743	0.093424305
Potatoes	0.7305207	-0.43307521	-0.419545147	-0.005659502	0.408982114
Juices	0.5453242	-0.35340713	0.109204991	-0.511454143	0.050009899
Dressings and sauces	0.7027734	-0.30631940	-0.030644007	-2.023807302	0.436314915
Soups	0.6592877	-0.10046609	0.242507288	-2.462968418	0.112755819
Snacks	0.4930783	-0.34970794	-0.381644526	-0.019677427	0.429629847
Candy and chocolate	0.4734043	-0.26936740	-0.366107444	-0.574520931	0.490319645
Desserts	0.8194788	-0.50741412	-0.113691880	-0.814569992	0.335231498
Honey and jam	0.4486732	-0.19341593	0.267116787	-1.738845025	0.110034690
Coffee and tea	0.3160421	-0.35055901	0.252987288	0.191308857	-0.142600925
Beer	0.3754486	-0.27646585	0.036278853	0.006923562	0.012723227
Wine	0.4961486	-0.42079957	0.150492424	-0.037709103	-0.019405931
Liquor	0.1764231	-0.12604953	-0.056124378	0.022816176	0.068707602
Water	0.4279795	-0.38720707	0.446041463	-0.117267294	-0.280740594
Soft drinks with sugar	0.2106370	-0.21714967	-0.251067520	0.105174056	0.303979100
Soft drinks sugar-free	0.1070400	0.01457122	-0.216912768	-0.020904432	0.143447784
Pizza and burger	0.3772863	-0.21958268	-0.385291085	-0.081142153	0.391385737
Sushi	0.1903623	-0.01315953	0.083065975	-0.642794737	-0.012218243
